# Supplementary material for: Inhibitory Effect and Mechanism of Dryocrassin ABBA Against Fusarium oxysporum
Source: Int J Mol Sci. 2025 Feb 13;26(4):1573. doi: 10.3390/ijms26041573 (PMC11855913; doi:10.3390/ijms26041573)
Supplement: Supplementary file 1 [file ijms-26-01573-s001.zip]

Archive with 3 entries (3 files):
- Table S1. significantly enriched GO items .xlsx
- Table S2. Dryocrassin ABBA had effects on various processes.pdf
- Table S3. Primers used for real time PCR.pdf
