# Supplementary material for: Inhibitory Effect and Mechanism of Dryocrassin ABBA Against Fusarium oxysporum
Source: Int J Mol Sci. 2025 Feb 13;26(4):1573. doi: 10.3390/ijms26041573 (PMC11855913; doi:10.3390/ijms26041573)
Supplement: Supplementary file 1 [file ijms-26-01573-s001.zip › Table S1. significantly enriched GO items .xlsx]

## Sheet: Sheet1
ID	Description	GeneRatio	BgRatio	pvalue	p.adjust	qvalue	geneID	Count
GO:0072521	purine-containing compound metabolic process	29/210	141/4161	2.88e-11	4.02e-08	3.23e-08	FOXG_02606/FOXG_02233/FOXG_12869/FOXG_11511/FOXG_07963/FOXG_13925/FOXG_11669/FOXG_07754/FOXG_03194/FOXG_00035/FOXG_08006/FOXG_09273/FOXG_00194/FOXG_08146/FOXG_01888/FOXG_12815/FOXG_05976/FOXG_12661/FOXG_12759/FOXG_15445/FOXG_09077/FOXG_10335/FOXG_03373/FOXG_04307/FOXG_00825/FOXG_04369/FOXG_05037/FOXG_00494/FOXG_00734	29
GO:0009117	nucleotide metabolic process	32/210	190/4161	6.17e-10	1.88e-07	1.51e-07	FOXG_02606/FOXG_06051/FOXG_02233/FOXG_13925/FOXG_11669/FOXG_07754/FOXG_03194/FOXG_00035/FOXG_01677/FOXG_03074/FOXG_08006/FOXG_10631/FOXG_05055/FOXG_00194/FOXG_08146/FOXG_01888/FOXG_12815/FOXG_05881/FOXG_05976/FOXG_11319/FOXG_12661/FOXG_15445/FOXG_09077/FOXG_13941/FOXG_10335/FOXG_03373/FOXG_04307/FOXG_00825/FOXG_04369/FOXG_05037/FOXG_00494/FOXG_00734	32
GO:0009123	nucleoside monophosphate metabolic process	23/210	103/4161	6.83e-10	1.88e-07	1.51e-07	FOXG_02606/FOXG_02233/FOXG_13925/FOXG_11669/FOXG_07754/FOXG_03194/FOXG_00035/FOXG_01677/FOXG_08006/FOXG_00194/FOXG_08146/FOXG_01888/FOXG_12815/FOXG_05881/FOXG_12661/FOXG_15445/FOXG_09077/FOXG_10335/FOXG_03373/FOXG_04307/FOXG_00825/FOXG_04369/FOXG_00494	23
GO:0046034	ATP metabolic process	19/210	71/4161	8.6e-10	1.88e-07	1.51e-07	FOXG_02606/FOXG_02233/FOXG_13925/FOXG_11669/FOXG_07754/FOXG_03194/FOXG_00035/FOXG_08006/FOXG_00194/FOXG_08146/FOXG_12815/FOXG_15445/FOXG_09077/FOXG_10335/FOXG_03373/FOXG_04307/FOXG_00825/FOXG_04369/FOXG_00494	19
GO:0098655	cation transmembrane transport	31/210	182/4161	8.85e-10	1.88e-07	1.51e-07	FOXG_08912/FOXG_15469/FOXG_12291/FOXG_08668/FOXG_04752/FOXG_10454/FOXG_15678/FOXG_04437/FOXG_00426/FOXG_11289/FOXG_09046/FOXG_10953/FOXG_00527/FOXG_02845/FOXG_02846/FOXG_13925/FOXG_07754/FOXG_00158/FOXG_10713/FOXG_05702/FOXG_11097/FOXG_10687/FOXG_05427/FOXG_12267/FOXG_11383/FOXG_16883/FOXG_09658/FOXG_10335/FOXG_03373/FOXG_00494/FOXG_03912	31
GO:0009161	ribonucleoside monophosphate metabolic process	22/210	96/4161	9.7e-10	1.88e-07	1.51e-07	FOXG_02606/FOXG_02233/FOXG_13925/FOXG_11669/FOXG_07754/FOXG_03194/FOXG_00035/FOXG_08006/FOXG_00194/FOXG_08146/FOXG_01888/FOXG_12815/FOXG_05881/FOXG_12661/FOXG_15445/FOXG_09077/FOXG_10335/FOXG_03373/FOXG_04307/FOXG_00825/FOXG_04369/FOXG_00494	22
GO:0009126	purine nucleoside monophosphate metabolic process	21/210	88/4161	1.08e-09	1.88e-07	1.51e-07	FOXG_02606/FOXG_02233/FOXG_13925/FOXG_11669/FOXG_07754/FOXG_03194/FOXG_00035/FOXG_08006/FOXG_00194/FOXG_08146/FOXG_01888/FOXG_12815/FOXG_12661/FOXG_15445/FOXG_09077/FOXG_10335/FOXG_03373/FOXG_04307/FOXG_00825/FOXG_04369/FOXG_00494	21
GO:0009167	purine ribonucleoside monophosphate metabolic process	21/210	88/4161	1.08e-09	1.88e-07	1.51e-07	FOXG_02606/FOXG_02233/FOXG_13925/FOXG_11669/FOXG_07754/FOXG_03194/FOXG_00035/FOXG_08006/FOXG_00194/FOXG_08146/FOXG_01888/FOXG_12815/FOXG_12661/FOXG_15445/FOXG_09077/FOXG_10335/FOXG_03373/FOXG_04307/FOXG_00825/FOXG_04369/FOXG_00494	21
GO:0006753	nucleoside phosphate metabolic process	32/210	195/4161	1.22e-09	1.9e-07	1.53e-07	FOXG_02606/FOXG_06051/FOXG_02233/FOXG_13925/FOXG_11669/FOXG_07754/FOXG_03194/FOXG_00035/FOXG_01677/FOXG_03074/FOXG_08006/FOXG_10631/FOXG_05055/FOXG_00194/FOXG_08146/FOXG_01888/FOXG_12815/FOXG_05881/FOXG_05976/FOXG_11319/FOXG_12661/FOXG_15445/FOXG_09077/FOXG_13941/FOXG_10335/FOXG_03373/FOXG_04307/FOXG_00825/FOXG_04369/FOXG_05037/FOXG_00494/FOXG_00734	32
GO:0019318	hexose metabolic process	16/210	51/4161	1.5e-09	2.1e-07	1.68e-07	FOXG_02606/FOXG_08668/FOXG_02233/FOXG_09214/FOXG_11669/FOXG_00035/FOXG_01995/FOXG_08006/FOXG_09188/FOXG_12267/FOXG_08146/FOXG_01733/FOXG_05383/FOXG_15445/FOXG_04369/FOXG_01689	16
GO:0006812	cation transport	32/210	198/4161	1.83e-09	2.16e-07	1.73e-07	FOXG_08912/FOXG_15469/FOXG_12291/FOXG_08668/FOXG_04752/FOXG_10454/FOXG_15678/FOXG_04437/FOXG_00426/FOXG_11289/FOXG_09046/FOXG_10953/FOXG_00527/FOXG_02845/FOXG_02846/FOXG_13925/FOXG_07754/FOXG_00158/FOXG_10713/FOXG_05702/FOXG_11097/FOXG_10687/FOXG_05427/FOXG_12267/FOXG_11383/FOXG_02285/FOXG_16883/FOXG_09658/FOXG_10335/FOXG_03373/FOXG_00494/FOXG_03912	32
GO:0009205	purine ribonucleoside triphosphate metabolic process	19/210	74/4161	1.86e-09	2.16e-07	1.73e-07	FOXG_02606/FOXG_02233/FOXG_13925/FOXG_11669/FOXG_07754/FOXG_03194/FOXG_00035/FOXG_08006/FOXG_00194/FOXG_08146/FOXG_12815/FOXG_15445/FOXG_09077/FOXG_10335/FOXG_03373/FOXG_04307/FOXG_00825/FOXG_04369/FOXG_00494	19
GO:0009199	ribonucleoside triphosphate metabolic process	19/210	76/4161	3.03e-09	2.96e-07	2.38e-07	FOXG_02606/FOXG_02233/FOXG_13925/FOXG_11669/FOXG_07754/FOXG_03194/FOXG_00035/FOXG_08006/FOXG_00194/FOXG_08146/FOXG_12815/FOXG_15445/FOXG_09077/FOXG_10335/FOXG_03373/FOXG_04307/FOXG_00825/FOXG_04369/FOXG_00494	19
GO:0009150	purine ribonucleotide metabolic process	24/210	120/4161	3.1e-09	2.96e-07	2.38e-07	FOXG_02606/FOXG_02233/FOXG_13925/FOXG_11669/FOXG_07754/FOXG_03194/FOXG_00035/FOXG_08006/FOXG_00194/FOXG_08146/FOXG_01888/FOXG_12815/FOXG_05976/FOXG_12661/FOXG_15445/FOXG_09077/FOXG_10335/FOXG_03373/FOXG_04307/FOXG_00825/FOXG_04369/FOXG_05037/FOXG_00494/FOXG_00734	24
GO:0044282	small molecule catabolic process	29/210	170/4161	3.18e-09	2.96e-07	2.38e-07	FOXG_02606/FOXG_12291/FOXG_02077/FOXG_02233/FOXG_12848/FOXG_02078/FOXG_09214/FOXG_11669/FOXG_07706/FOXG_00035/FOXG_07841/FOXG_04157/FOXG_08006/FOXG_09273/FOXG_10631/FOXG_05055/FOXG_11509/FOXG_09188/FOXG_12671/FOXG_08599/FOXG_08146/FOXG_05383/FOXG_08705/FOXG_05921/FOXG_15445/FOXG_09532/FOXG_04369/FOXG_05037/FOXG_00734	29
GO:0022804	active transmembrane transporter activity	27/193	143/3609	3.65e-09	1.28e-06	1.08e-06	FOXG_03789/FOXG_12291/FOXG_08668/FOXG_00635/FOXG_15678/FOXG_04437/FOXG_00426/FOXG_11289/FOXG_09046/FOXG_10953/FOXG_02009/FOXG_07754/FOXG_00158/FOXG_10713/FOXG_05702/FOXG_11097/FOXG_01669/FOXG_10687/FOXG_03447/FOXG_11989/FOXG_12267/FOXG_11383/FOXG_10675/FOXG_11386/FOXG_09658/FOXG_07727/FOXG_03912	27
GO:0006163	purine nucleotide metabolic process	24/210	122/4161	4.4e-09	3.76e-07	3.02e-07	FOXG_02606/FOXG_02233/FOXG_13925/FOXG_11669/FOXG_07754/FOXG_03194/FOXG_00035/FOXG_08006/FOXG_00194/FOXG_08146/FOXG_01888/FOXG_12815/FOXG_05976/FOXG_12661/FOXG_15445/FOXG_09077/FOXG_10335/FOXG_03373/FOXG_04307/FOXG_00825/FOXG_04369/FOXG_05037/FOXG_00494/FOXG_00734	24
GO:0009259	ribonucleotide metabolic process	25/210	132/4161	4.67e-09	3.76e-07	3.02e-07	FOXG_02606/FOXG_02233/FOXG_13925/FOXG_11669/FOXG_07754/FOXG_03194/FOXG_00035/FOXG_08006/FOXG_00194/FOXG_08146/FOXG_01888/FOXG_12815/FOXG_05881/FOXG_05976/FOXG_12661/FOXG_15445/FOXG_09077/FOXG_10335/FOXG_03373/FOXG_04307/FOXG_00825/FOXG_04369/FOXG_05037/FOXG_00494/FOXG_00734	25
GO:0009144	purine nucleoside triphosphate metabolic process	19/210	78/4161	4.86e-09	3.76e-07	3.02e-07	FOXG_02606/FOXG_02233/FOXG_13925/FOXG_11669/FOXG_07754/FOXG_03194/FOXG_00035/FOXG_08006/FOXG_00194/FOXG_08146/FOXG_12815/FOXG_15445/FOXG_09077/FOXG_10335/FOXG_03373/FOXG_04307/FOXG_00825/FOXG_04369/FOXG_00494	19
GO:0031226	intrinsic component of plasma membrane	24/196	128/3998	6.45e-09	1.02e-06	7.27e-07	FOXG_08912/FOXG_03789/FOXG_15469/FOXG_12291/FOXG_04437/FOXG_00426/FOXG_11289/FOXG_00527/FOXG_02845/FOXG_02846/FOXG_02009/FOXG_02388/FOXG_02684/FOXG_07742/FOXG_09811/FOXG_10713/FOXG_17425/FOXG_03398/FOXG_10687/FOXG_12267/FOXG_12215/FOXG_16883/FOXG_13371/FOXG_11386	24
